# Supplementary material for: Prevalence, clinical correlates and outcomes of cardiorenal anemia syndrome among patients with heart failure attending tertiary referral hospital in Dodoma, Tanzania: A protocol of a prospective observational study
Source: PLoS One. 2024 Jan 2;19(1):e0292764. doi: 10.1371/journal.pone.0292764 (PMC10760854; doi:10.1371/journal.pone.0292764)
Supplement: S1 Dataset — (XLSX) [file pone.0292764.s001.xlsx]

## Sheet: Sheet1
QUE. NO	DATE-ENROLLMENT	DOB	AGE IN YRS	GENGER	DIABETES STATUS	HTN STATUS	ALCOHOLIC	SMOKING	WAIST CIRCUM.	HIP CIRCUM.	WHR	NHYA CLASS	HB	MCV	MCH	CRP	FERRITIN	IRON	TIBC	TSAT%	DSYLIP.	HBA1C%	CREATININE	EST. GFR	SODIUM	POTASIUM	EF%	HFPEF	HFREF
									IN CM	IN CM		BASELNE	IN G/DL	FL	PG
1	2023-05-10	1959	64	M	YES	YES	YES	NO	90	82	1.09	4	11	90	30	5.77	472	49	309	15	YES	7.2	351	16	124	3.86	32		YES
2	2023-05-10	1971	52	M	NO	NO	YES	NO	98	44	2.23	4	15.1	86	28	10.6	1388	97	258	37	YES	5.1	132	56	141	3.84	18		YES
3	2023-05-10	1955	66	M	YES	YES	YES	NO	84	41	2.04	4	12.5	91	30	2.78	289	76	311	24	NO	5.9	147	45	147	5.22	20		YES
4	2023-05-10	1973	50	M	YES	YES	NO	NO	103	48	2.14	4	11.5	67	22	5.7	83	45	398	11.3	YES	6.1	343	18	131	5.9	24		YES
5	2023-05-10	1973	50	F	NO	YES	YES	NO	66	78	0.84	3	10.4	93	31	9.4	1008	54	291	18.5	NO	4.9	105	74	121	3.8	35		YES
6	2023-05-10	1959	63	M	NO	YES	YES	YES	97	92	1.05	3	14.8	84	28	8.4	1526	103	295	34.9	YES	5.9	106	68	132	4.3	42		YES
7	2023-05-10	1970	52	F	NO	YES	NO	NO	81	57	1.42	4	9	79	26	7.3	99	78	330	23.6	NO	4.6	255	19	121	3	22		YES
8	2023-05-10	1948	75	F	NO	NO	NO	NO	65	71	0.91	2	11.7	81	26	6.1	516	43	223	19.2	YES	6.1	110	45	141	3.9	59	YES
9	2023-05-10	1960	63	F	YES	YES	NO	NO	56	62	0.9	4	9.1	72	24	10.5	1133	35	371	9.4	NO	5.8	212	22	135	4.1	65	YES
10	2023-05-11	1955	68	F	NO	YES	NO	NO	74	89	0.83	3	10.4	66	24	3.4	418	93	242	38.4	NO	3.8	105	50	132	4.38	40		YES
11	2023-05-11	1958	65	F	NO	YES	NO	NO	93	101	0.92	3	12.5	83	29	4.9	636	77	311	24.7	YES	4.3	65	90	132	4.45	27		YES
12	2023-05-12	1986	37	M	NO	NO	YES	NO	101	89	1.13	3	14.7	76	26	8.8	1813	33	298	11	NO	5.2	108	78	133	4.4	10		YES
13	2023-05-12	1975	48	M	NO	YES	YES	YES	103	91	1.13	3	13.3	70	23	2.9	304	89	226	39.3	YES	5.2	119	65	145	4.45	48		YES
14	2023-05-18	1965	58	F	NO	YES	YES	NO	69	63	1.09	4	12.1	73	21	2.48	22.5	47	279	16.8	NO	5.4	79	78	132	3.9	60	YES
15	2023-05-18	2004	19	M	NO	NO	NO	NO	60	58	1.03	4	7.4	64	27	3.9	250	19	375	5	NO	3.8	56	140	147	3.36	50	YES
16	2023-05-19	1974	49	F	NO	NO	YES	NO	74	66	1.12	3	9.8	79.6	27.1	9.45	639	28	224	12.5	NO	4.9	151	35	140	4.39	30		YES
17	2023-05-19	1991	31	F	NO	YES	NO	NO	57	61	0.93	4	8.8	79	24	4.9	15	46	312	14.7	NO	5.1	295	18	131	4.1	32		YES
18	2023-05-19	1935	87	M	NO	YES	YES	NO	93	88	1.05	3	13.2	78.6	27.2	4.923	173	53	241	22	21.9	6.2	105	44	125	4.15	52		YES
19	2023-05-19	1945	78	F	NO	NO	NO	NO	89	93	0.95	2	12.9	79	28.1	3.92	6.41	23	332	6.9	NO	5.6	78	67	139.7	4.33	26		YES
20	2023-05-20	1939	84	F	YES	YES	NO	NO	83	78	1.06	4	11.4	68	29.9	3.78	6.35	41	234	17.5	NO	8.3	106	45	131	4.3	54	YES
21	2023-05-20	1964	59	M	YES	YES	YES	NO	98	82	1.19	3	4.6	73	25	3.9	716	92	246	3.3	YES	4.9	279	22	129	6.8	46		YES
22	2023-05-20	1972	51	F	YES	YES	NO	NO	98	82	1.19	2	15.3	82	29	3.8	61.6	92	288	31.9	YES	6	138	39	146	3.82	56	YES
23	2023-05-22	1963	60	M	NO	YES	YES	YES	102	84	1.21	2	12.1	91	29.9	2.8	137	33	191	17.2	YES	6.6	127	56	143	3.67	66	YES
24	2023-05-22	1963	60	M	NO	YES	NO	NO	72	69	1.04	2	14.2	72.4	23.6	4.1	923	48	213	22.5	NO	5.9	109	70	138	4.4	59	YES
25	2023-05-23	1965	58	F	YES	YES	NO	NO	74	66	1.12	3	13.4	80.9	27.8	3.98	113	74	192	38.5	NO	10.1	113	49	133	3.09	14		YES
26	2023-05-23	1975	48	F	NO	YES	NO	NO	103	88	1.14	3	12.1	73	26	4.12	23	23	192	11.9	YES	6.1	138	37	139	4.17	58	YES
27	2023-05-23	1963	60	M	NO	YES	NO	NO	96	73	1.31	2	11.3	76	23	3.63	93	21	229	9.2	YES	6.7	193	34	141	3.82	46		YES
28	2023-06-05	1954	69	F	NO	YES	YES	NO	94	92	1.02	2	13.4	83	29	0.94	231	58	234	24.8	YES	4.5	112	46	136	3.74	53	YES
29	2023-06-05	1993	30	F	NO	NO	NO	NO	81	73	1.11	4	9.8	76	23	4.81	23	19	181	10.4	NO	4.9	213	27	131	3.89	28		YES
30	2023-06-05	1959	64	M	YES	YES	YES	NO	76	74	1.02	3	11.4	83	29	4.03	921	113	293	38.5	YES	6.8	194	33	139	4.2	48		YES
31	2023-06-09	1958	65	F	YES	YES	NO	NO	102	89	1.14	2	13.7	75.7	24.5	3.12	413	97	273	35.5	YES	9	149	33	143	4.23	23		YES
32	2023-06-09	1947	76	M	YES	YES	YES	NO	73	81	0.9	2	11.9	81	26	0.91	133	64	243	26	YES	7.4	141	57	133	3.41	52	YES
33	2023-06-09	1953	70	F	YES	NO	YES	NO	84	93	0.9	3	11.8	83	28	5.21	73	61	346	17.6	NO	4.9	149	32	142	4.2	48		YES
34	2023-06-09	1967	56	M	NO	YES	YES	NO	92	89	1.03	2	12.9	86.8	28.1	1.41	98	103	324	31.7	NO	5	126	58	138	3.68	66	YES
35	2023-06-09	1991	32	M	NO	NO	NO	NO	67	79	0.81	2	14.9	86	30	0.14	161.7	59	164	35.9	NO	6.1	108	81	134	4.07	60	YES
36	2023-06-09	1980	43	M	NO	NO	NO	NO	84	78	1.15	2	13.3	74.1	23.6	4.06	277	43	376	11.4	NO	4.9	118	68	144	3.93	71	YES
37	2023-06-09	1970	53	M	YES	YES	YES	NO	84	80	1.05	2	13.4	92.1	30.3	1.69	266	94	343	27.4	YES	5.3	167	42	142	3.79	49	YES
38	2023-06-09	1960	63	M	YES	YES	NO	NO	73	81	0.9	2	12.4	88.1	27.4	0.23	72	34	293	11.6	NO	7.8	164	40	136	3.92	71	YES
39	2023-06-09	1972	51	M	YES	YES	YES	NO	89	78	1.14	3	12.3	81.7	29.2	0.14	163	81	241	33.6	NO	13.2	131	43	136	3.79	49		YES
40	2023-06-10	1980	43	F	YES	NO	NO	NO	83	84	0.98	2	11.9	89.4	30.1	1.92	163	78	225	34.7	NO	7.5	181	30	140	3.91	52	YES
41	2023-06-13	1964	59	F	YES	YES	NO	NO	101	92	1.09	4	11.3	82.3	26.7	9.1	367	32	287	11.1	YES	10.52	173	29	136	4.01	41		YES
42	2023-06-13	1974	49	F	NO	YES	NO	NO	91	83	1.09	2	10.3	88.1	28.4	0.91	198	42	314	13.3	NO	5.1	174	41	133	3.94	32		YES
43	2023-06-13	1958	66	F	YES	YES	NO	NO	91	93	0.97	2	12.9	88.6	31.3	0.4	141	48	226	21.2	NO	4.8	191	33	137	4.01	43		YES
44	2023-06-13	1969	54	M	NO	YES	YES	NO	96	89	1.07	2	16.1	89.8	31.3	1.41	168	93	225	41.5	NO	5.3	97.3	80	137	3.81	69	YES
45	2023-06-14	1964	59	F	YES	YES	NO	NO	112	94	1.2	2	11.8	87.9	29.8	2.17	236	81	235	34.5	YES	11.8	108	51	135	4.2	71	YES
46	2023-06-14	1962	61	F	YES	NO	YES	YES	91	101	0.9	3	14	85.6	29.7	1.15	169	86	235	35.1	NO	5.7	166	30	142	3.1	48		YES
47	2023-06-14	1976	47	F	NO	YES	YES	NO	78	81	0.96	2	14.6	88.9	30.1	0.46	163	98	249	39	YES	5.7	64	98	136	4.49	59	YES
48	2023-06-14	1977	46	F	NO	YES	NO	NO	61	84	0.73	3	10.9	87.7	28.5	3.21	332	58	342	17	NO	6.3	189	28	147	3.91	31		YES
